# Supplementary material for: Classifying Storage Temperature for Mandarin (Citrus reticulata L.) Using Bioimpedance and Diameter Measurements with Machine Learning
Source: Sensors (Basel). 2025 Apr 21;25(8):2627. doi: 10.3390/s25082627 (PMC12031307; doi:10.3390/s25082627)
Supplement: Supplementary file 1 [file sensors-25-02627-s001.zip]

Archive with 1 entries (1 files):
- sensors-3583693-supplementary.pdf
